# Supplementary material for: Photodynamic Inactivation of Bacteria and Biofilms with Benzoselenadiazole-Doped Metal-Organic Frameworks
Source: Molecules. 2022 Dec 14;27(24):8908. doi: 10.3390/molecules27248908 (PMC9781904; doi:10.3390/molecules27248908)
Supplement: Supplementary file 1 [file molecules-27-08908-s001.zip]

Archive with 1 entries (1 files):
- molecules-2066531-supplementary.pdf
